# Supplementary material for: The Evaluation of a Low-Cost Colorimeter for Glucose Detection in Salivary Samples
Source: Sensors (Basel). 2017 Nov 1;17(11):2495. doi: 10.3390/s17112495 (PMC5713636; doi:10.3390/s17112495)
Supplement: Supplementary file 1 [file sensors-17-02495-s001.zip]

Archive with 16 entries (13 files):
- Supp_Inf/
- Supp_Inf/colorimeter.brd
- __MACOSX/
- __MACOSX/Supp_Inf/
- __MACOSX/Supp_Inf/._colorimeter.brd
- Supp_Inf/colorimeter.sch
- __MACOSX/Supp_Inf/._colorimeter.sch
- Supp_Inf/holder_cuvette.SLDPRT
- __MACOSX/Supp_Inf/._holder_cuvette.SLDPRT
- Supp_Inf/holder_cuvette_view.STL
- __MACOSX/Supp_Inf/._holder_cuvette_view.STL
- Supp_Inf/sensors-226905-supplementary.docx
- __MACOSX/Supp_Inf/._sensors-226905-supplementary.docx
- Supp_Inf/~$nsors-226905-supplementary.docx
- __MACOSX/Supp_Inf/._~$nsors-226905-supplementary.docx
- __MACOSX/._Supp_Inf
